# Supplementary material for: Research on medical errors exhibits diverse associations with global indicators of science, development, and health across geographic regions: A scientometrics study
Source: Medicine (Baltimore). 2025 Jul 18;104(29):e42985. doi: 10.1097/MD.0000000000042985 (PMC12282701; doi:10.1097/MD.0000000000042985)
Supplement: Supplementary file 1 [file medi-104-e42985-s001.xlsx]

## Sheet: publications
Region	DependentVariable	IndependentVariable	Coefficient	StdError	tValue	PValue	ResidualStdError	DFResidual	MultipleR2	AdjustedR2	FStatistic	FStatisticPValue
Africa	Adult mortality rate (probability of dying between 15 and 60 years per 1000 population)	publications	-2.68734	3.7544	-0.715782	0.494485	17.9663	8	0.0601884	-0.0572881	0.512344	0.494485
Africa	Healthy life expectancy (HALE) at birth (years)	publications	0.256114	0.219959	1.16437	0.277819	1.05259	8	0.144912	0.0380259	1.35576	0.277819
Africa	Life expectancy at birth (years)	publications	0.316769	0.252462	1.25472	0.244995	1.20813	8	0.164432	0.0599855	1.57432	0.244995
Africa	Mortality rate among children ages 5 to 9 years (per 1000 children aged 5)	publications	-0.308231	0.212131	-1.45302	0.180177	1.03132	9	0.190012	0.100013	2.11127	0.180177
Africa	Neonatal mortality rate (0 to 27 days) per 1000 live births) (SDG 3.2.2)	publications	-0.443615	0.300569	-1.47592	0.174073	1.46128	9	0.194872	0.105413	2.17834	0.174073
Africa	Number of deaths among adolescents 10-19 years of age	publications	2738.86	1800.51	1.52116	0.162546	8753.59	9	0.20452	0.116133	2.31392	0.162546
Africa	Prevalence of diabetes	publications	0.159654	0.108691	1.46888	0.17593	0.528424	9	0.193376	0.103751	2.15762	0.17593
Africa	Prevalence of hypertension among adults aged 30-79 years	publications	-0.5125	0.207979	-2.46419	0.0488409	0.415958	6	0.502992	0.420158	6.07225	0.0488409
Africa	Prevalence of insufficient physical activity among adults aged 18+ years (crude estimate) (_)	publications	-0.162231	0.110361	-1.47	0.175635	0.536546	9	0.193613	0.104014	2.16089	0.175635
Africa	Prevalence of obesity among adults, BMI _= 30 (age-standardized estimate) (_)	publications	0.296	0.198129	1.49398	0.169389	0.963249	9	0.198715	0.109684	2.23196	0.169389
Africa	Total NCD Deaths (in thousands)	publications	119044	51327	2.31932	0.0595041	102654	6	0.472725	0.384846	5.37926	0.0595041
Africa	Total NCD mortality rate (per 100 000 population) , age-standardized	publications	-17.0375	7.76094	-2.19529	0.0705588	15.5219	6	0.445435	0.353007	4.81929	0.0705588
Africa	Under-five mortality rate (per 1000 live births) (SDG 3.2.1)	publications	-2.30088	1.56294	-1.47215	0.175066	7.5986	9	0.19407	0.104522	2.16722	0.175066
Americas	Adult mortality rate (probability of dying between 15 and 60 years per 1000 population)	publications	-0.227946	0.142083	-1.60431	0.124321	9.28267	20	0.114018	0.0697188	2.57382	0.124321
Americas	Healthy life expectancy (HALE) at birth (years)	publications	0.0196575	0.0118406	1.66017	0.112478	0.773581	20	0.121118	0.0771736	2.75618	0.112478
Americas	Life expectancy at birth (years)	publications	0.0230836	0.0149644	1.54256	0.138612	0.977667	20	0.106325	0.0616411	2.3795	0.138612
Americas	Mortality rate among children ages 5 to 9 years (per 1000 children aged 5)	publications	-0.00721561	0.00267937	-2.69302	0.0122282	0.318362	26	0.218101	0.188028	7.25237	0.0122282
Americas	Neonatal mortality rate (0 to 27 days) per 1000 live births) (SDG 3.2.2)	publications	-0.07534	0.0164375	-4.58342	0.000100945	1.9531	26	0.4469	0.425626	21.0077	0.000100945
Americas	Number of deaths among adolescents 10-19 years of age	publications	-80.5284	59.5319	-1.35269	0.187801	7073.56	26	0.0657489	0.0298162	1.82978	0.187801
Americas	Prevalence of diabetes	publications	0.02981	0.0127001	2.34723	0.0268043	1.50902	26	0.174852	0.143115	5.50948	0.0268043
Americas	Prevalence of hypertension among adults aged 30-79 years	publications	0.0279177	0.00309465	9.02127	5.14316e-09	0.36228	23	0.779658	0.770078	81.3833	5.14316e-09
Americas	Prevalence of insufficient physical activity among adults aged 18+ years (crude estimate) (_)	publications	-0.0327331	0.0355406	-0.921005	0.367508	2.52137	21	0.0388247	-0.0069456	0.848251	0.367508
Americas	Prevalence of obesity among adults, BMI _= 30 (age-standardized estimate) (_)	publications	0.104025	0.0384442	2.70588	0.0118666	4.56792	26	0.219729	0.189719	7.32176	0.0118666
Americas	Total NCD Deaths (in thousands)	publications	472.438	8360.44	0.0565088	0.955559	518789	18	0.000177371	-0.0553683	0.00319324	0.955559
Americas	Total NCD mortality rate (per 100 000 population) , age-standardized	publications	-0.531449	0.438435	-1.21215	0.241127	27.2061	18	0.0754678	0.0241049	1.46931	0.241127
Americas	Under-five mortality rate (per 1000 live births) (SDG 3.2.1)	publications	-0.180056	0.0407891	-4.41432	0.000157679	4.84654	26	0.428399	0.406414	19.4863	0.000157679
Eastern Mediterranean	Adult mortality rate (probability of dying between 15 and 60 years per 1000 population)	publications	-0.64711	0.266418	-2.42892	0.0292033	8.36119	14	0.296471	0.246219	5.89967	0.0292033
Eastern Mediterranean	Healthy life expectancy (HALE) at birth (years)	publications	0.064018	0.0218051	2.93592	0.0108438	0.684324	14	0.381069	0.336859	8.61964	0.0108438
Eastern Mediterranean	Life expectancy at birth (years)	publications	0.0825446	0.0264564	3.12002	0.00752701	0.830301	14	0.410142	0.368009	9.73452	0.00752701
Eastern Mediterranean	Mortality rate among children ages 5 to 9 years (per 1000 children aged 5)	publications	-0.0617859	0.00756992	-8.16202	6.72095e-07	0.241541	15	0.816218	0.803966	66.6186	6.72095e-07
Eastern Mediterranean	Neonatal mortality rate (0 to 27 days) per 1000 live births) (SDG 3.2.2)	publications	-0.367528	0.0625205	-5.87852	3.03263e-05	1.9949	15	0.697318	0.677139	34.557	3.03263e-05
Eastern Mediterranean	Number of deaths among adolescents 10-19 years of age	publications	247.222	126.124	1.96015	0.0688248	4024.35	15	0.203915	0.150842	3.8422	0.0688248
Eastern Mediterranean	Prevalence of diabetes	publications	0.297631	0.0433134	6.87156	5.30948e-06	1.38204	15	0.758914	0.742841	47.2184	5.30948e-06
Eastern Mediterranean	Prevalence of hypertension among adults aged 30-79 years	publications	-0.0315476	0.00668816	-4.71694	0.00049959	0.150149	12	0.64963	0.620432	22.2495	0.00049959
Eastern Mediterranean	Prevalence of insufficient physical activity among adults aged 18+ years (crude estimate) (_)	publications	0.313972	0.0462313	6.79132	6.08166e-06	1.47515	15	0.754589	0.738229	46.122	6.08166e-06
Eastern Mediterranean	Prevalence of obesity among adults, BMI _= 30 (age-standardized estimate) (_)	publications	0.385993	0.0556179	6.94008	4.7315e-06	1.77466	15	0.762526	0.746694	48.1648	4.7315e-06
Eastern Mediterranean	Total NCD Deaths (in thousands)	publications	35062.7	6172.69	5.6803	0.000102261	138577	12	0.72891	0.70632	32.2658	0.000102261
Eastern Mediterranean	Total NCD mortality rate (per 100 000 population) , age-standardized	publications	-3.15615	0.648643	-4.86578	0.00038774	14.562	12	0.663637	0.635607	23.6758	0.00038774
Eastern Mediterranean	Under-five mortality rate (per 1000 live births) (SDG 3.2.1)	publications	-0.91382	0.156225	-5.84937	3.19832e-05	4.98483	15	0.695216	0.674897	34.2151	3.19832e-05
Europe	Adult mortality rate (probability of dying between 15 and 60 years per 1000 population)	publications	-1.30726	0.312563	-4.18238	0.000459251	16.4878	20	0.466557	0.439885	17.4923	0.000459251
Europe	Healthy life expectancy (HALE) at birth (years)	publications	0.097123	0.0206784	4.69684	0.000138434	1.09079	20	0.524492	0.500716	22.0603	0.000138434
Europe	Life expectancy at birth (years)	publications	0.118585	0.0251286	4.71914	0.000131456	1.32554	20	0.526854	0.503197	22.2703	0.000131456
Europe	Mortality rate among children ages 5 to 9 years (per 1000 children aged 5)	publications	-0.0271819	0.00476079	-5.70953	9.63647e-06	0.273293	22	0.59706	0.578745	32.5987	9.63647e-06
Europe	Neonatal mortality rate (0 to 27 days) per 1000 live births) (SDG 3.2.2)	publications	-0.135892	0.0234554	-5.79365	7.90259e-06	1.34646	22	0.604077	0.586081	33.5664	7.90259e-06
Europe	Number of deaths among adolescents 10-19 years of age	publications	-1055.2	176.608	-5.9748	5.16838e-06	10138.2	22	0.618706	0.601374	35.6982	5.16838e-06
Europe	Prevalence of diabetes	publications	0.0456342	0.0111613	4.08861	0.000485911	0.640714	22	0.431771	0.405942	16.7168	0.000485911
Europe	Prevalence of hypertension among adults aged 30-79 years	publications	-0.0989422	0.0228588	-4.32841	0.000362165	1.27309	19	0.496491	0.46999	18.7352	0.000362165
Europe	Prevalence of insufficient physical activity among adults aged 18+ years (crude estimate) (_)	publications	-6.25e-06	0.00247235	-0.00252796	0.998007	0.130417	21	3.04314e-07	-0.0476187	6.39059e-06	0.998007
Europe	Prevalence of obesity among adults, BMI _= 30 (age-standardized estimate) (_)	publications	0.117878	0.0222197	5.30511	2.52473e-05	1.27552	22	0.561265	0.541323	28.1442	2.52473e-05
Europe	Total NCD Deaths (in thousands)	publications	-649.111	2277.52	-0.285008	0.778892	116759	18	0.00449247	-0.0508135	0.0812294	0.778892
Europe	Total NCD mortality rate (per 100 000 population) , age-standardized	publications	-3.91	0.915435	-4.27119	0.000459541	46.9307	18	0.503353	0.475762	18.2431	0.000459541
Europe	Under-five mortality rate (per 1000 live births) (SDG 3.2.1)	publications	-0.301023	0.0500397	-6.01568	4.69839e-06	2.87253	22	0.621918	0.604732	36.1884	4.69839e-06
South-East Asia	Adult mortality rate (probability of dying between 15 and 60 years per 1000 population)	publications	-2.60988	1.09535	-2.38268	0.030851	12.2205	15	0.274562	0.226199	5.67716	0.030851
South-East Asia	Healthy life expectancy (HALE) at birth (years)	publications	0.285293	0.123017	2.31914	0.0349074	1.37245	15	0.263927	0.214855	5.3784	0.0349074
South-East Asia	Life expectancy at birth (years)	publications	0.325109	0.13956	2.32952	0.0342117	1.55702	15	0.265666	0.216711	5.42668	0.0342117
South-East Asia	Mortality rate among children ages 5 to 9 years (per 1000 children aged 5)	publications	-0.271218	0.146178	-1.85539	0.0820583	1.63105	16	0.17706	0.125626	3.44248	0.0820583
South-East Asia	Neonatal mortality rate (0 to 27 days) per 1000 live births) (SDG 3.2.2)	publications	-0.922517	0.479174	-1.92522	0.0721666	5.34661	16	0.188084	0.13734	3.70648	0.0721666
South-East Asia	Number of deaths among adolescents 10-19 years of age	publications	-10613.2	5635.85	-1.88316	0.0779883	62884.6	16	0.181431	0.13027	3.5463	0.0779883
South-East Asia	Prevalence of diabetes	publications	0.352477	0.184822	1.90712	0.0746233	2.06223	16	0.185215	0.134291	3.63709	0.0746233
South-East Asia	Prevalence of hypertension among adults aged 30-79 years	publications	0.102482	0.0386803	2.64947	0.0200318	0.290488	13	0.35064	0.300689	7.01971	0.0200318
South-East Asia	Prevalence of insufficient physical activity among adults aged 18+ years (crude estimate) (_)	publications	0.873106	0.453378	1.92578	0.0720919	5.05877	16	0.188173	0.137434	3.70863	0.0720919
South-East Asia	Prevalence of obesity among adults, BMI _= 30 (age-standardized estimate) (_)	publications	0.254498	0.134193	1.8965	0.0760981	1.49732	16	0.183537	0.132508	3.59672	0.0760981
South-East Asia	Total NCD Deaths (in thousands)	publications	223687	92696.6	2.41311	0.0313071	696151	13	0.309358	0.256232	5.82308	0.0313071
South-East Asia	Total NCD mortality rate (per 100 000 population) , age-standardized	publications	-5.57411	3.29662	-1.69086	0.114684	24.7576	13	0.180276	0.11722	2.859	0.114684
South-East Asia	Under-five mortality rate (per 1000 live births) (SDG 3.2.1)	publications	-2.13577	1.11875	-1.90907	0.0743547	12.483	16	0.185525	0.13462	3.64455	0.0743547
Western Pacific	Adult mortality rate (probability of dying between 15 and 60 years per 1000 population)	publications	-2.11814	0.268957	-7.87538	1.48436e-07	7.34245	20	0.756162	0.74397	62.0216	1.48436e-07
Western Pacific	Healthy life expectancy (HALE) at birth (years)	publications	0.229085	0.0289248	7.92004	1.36089e-07	0.789637	20	0.758241	0.746153	62.727	1.36089e-07
Western Pacific	Life expectancy at birth (years)	publications	0.286317	0.033823	8.46517	4.8154e-08	0.923357	20	0.7818	0.77089	71.6592	4.8154e-08
Western Pacific	Mortality rate among children ages 5 to 9 years (per 1000 children aged 5)	publications	-0.0600021	0.00808409	-7.42224	2.68058e-07	0.261824	21	0.72401	0.710867	55.0897	2.68058e-07
Western Pacific	Neonatal mortality rate (0 to 27 days) per 1000 live births) (SDG 3.2.2)	publications	-0.495233	0.0800848	-6.18386	3.90561e-06	2.59376	21	0.64551	0.62863	38.2401	3.90561e-06
Western Pacific	Number of deaths among adolescents 10-19 years of age	publications	-3676.56	551.323	-6.66861	1.33645e-06	17856	21	0.679244	0.66397	44.4703	1.33645e-06
Western Pacific	Prevalence of diabetes	publications	0.198383	0.0163836	12.1087	6.16524e-11	0.530624	21	0.874716	0.868751	146.62	6.16524e-11
Western Pacific	Prevalence of hypertension among adults aged 30-79 years	publications	-0.0138305	0.0300137	-0.460806	0.650456	0.740553	18	0.0116593	-0.0432486	0.212342	0.650456
Western Pacific	Prevalence of insufficient physical activity among adults aged 18+ years (crude estimate) (_)	publications	0.292791	0.0257047	11.3906	1.89221e-10	0.832513	21	0.860692	0.854059	129.745	1.89221e-10
Western Pacific	Prevalence of obesity among adults, BMI _= 30 (age-standardized estimate) (_)	publications	0.242314	0.0204431	11.8531	9.13591e-11	0.662104	21	0.869965	0.863773	140.495	9.13591e-11
Western Pacific	Total NCD Deaths (in thousands)	publications	141138	13477.7	10.4719	4.37205e-09	332548	18	0.859002	0.851169	109.662	4.37205e-09
Western Pacific	Total NCD mortality rate (per 100 000 population) , age-standardized	publications	-8.32112	1.12534	-7.3943	7.38108e-07	27.7666	18	0.752324	0.738565	54.6757	7.38108e-07
Western Pacific	Under-five mortality rate (per 1000 live births) (SDG 3.2.1)	publications	-0.862598	0.136196	-6.33352	2.79598e-06	4.41105	21	0.656377	0.640014	40.1134	2.79598e-06
Africa	publications	Current health expenditure (CHE) as percentage of gross domestic product (GDP) (%)	2.10549	2.56038	0.822335	0.432132	1.56292	9	0.0698862	-0.0334598	0.676235	0.432132
Africa	publications	Domestic general government health expenditure (GGHE-D) per capita in US$	0.196899	0.116939	1.68378	0.126512	1.4132	9	0.239551	0.155056	2.83511	0.126512
Africa	publications	Gross domestic R&D expenditure on health (health GERD) as a % of gross domestic product (GDP)	-46.8085	47.4171	-0.987166	0.396343	2.05595	3	0.245187	-0.00641675	0.974497	0.396343
Africa	publications	Gross domestic R&D expenditure on health (health GERD) as a % of total GERD	-0.314103	0.35401	-0.887271	0.440287	2.10617	3	0.207869	-0.0561752	0.78725	0.440287
Africa	publications	Health researchers (in full-time equivalent) per million inhabitants, by WHO Region	0.0438434	0.251637	0.174232	0.870146	2.19961	4	0.00753207	-0.240585	0.0303569	0.870146
Africa	publications	No. of grants by recipient's WHO region and income group	-0.000964856	0.00131939	-0.731287	0.505138	2.06479	4	0.117929	-0.102589	0.534781	0.505138
Africa	publications	Official development assistance (ODA) for medical research and basic health sectors per capita, by recipient country	2.61549	1.69431	1.54369	0.183314	1.63408	5	0.322767	0.18732	2.38298	0.183314
Africa	publications	Out-of-pocket expenditure (OOP) per capita in US$	-0.0425269	0.298035	-0.142691	0.889678	1.61874	9	0.0022572	-0.108603	0.0203607	0.889678
Africa	publications	UHC Service Coverage sub-index on noncommunicable diseases	1.03932	0.824173	1.26105	0.334466	2.17602	2	0.442936	0.164403	1.59025	0.334466
Africa	publications	UHC Service Coverage sub-index on service capacity an access	-1.4871	0.21204	-7.0133	0.0197311	0.576298	2	0.960927	0.941391	49.1864	0.0197311
Americas	publications	Current health expenditure (CHE) as percentage of gross domestic product (GDP) (%)	-5.86355	5.52313	-1.06163	0.300459	15.0817	21	0.0509362	0.00574265	1.12707	0.300459
Americas	publications	Domestic general government health expenditure (GGHE-D) per capita in US$	-0.0150851	0.0197905	-0.762239	0.454394	15.2713	21	0.0269222	-0.0194148	0.581008	0.454394
Americas	publications	Gross domestic R&D expenditure on health (health GERD) as a % of gross domestic product (GDP)	-2200	1038.03	-2.11941	0.10141	14.6799	4	0.528962	0.411202	4.49188	0.10141
Americas	publications	Gross domestic R&D expenditure on health (health GERD) as a % of total GERD	-8.00704	8.97924	-0.891728	0.422933	19.5354	4	0.165829	-0.0427139	0.795179	0.422933
Americas	publications	Health researchers (in full-time equivalent) per million inhabitants, by WHO Region	7.47546	3.40217	2.19726	0.0929358	13.9482	4	0.546895	0.433618	4.82797	0.0929358
Americas	publications	No. of grants by recipient's WHO region and income group	-0.00232081	0.00176132	-1.31765	0.244763	14.6151	5	0.257742	0.109291	1.7362	0.244763
Americas	publications	Official development assistance (ODA) for medical research and basic health sectors per capita, by recipient country	-17.2579	6.98203	-2.47176	0.0483422	13.1169	6	0.504525	0.421946	6.1096	0.0483422
Americas	publications	Out-of-pocket expenditure (OOP) per capita in US$	-0.0145268	0.0630399	-0.230438	0.819982	15.4616	21	0.00252226	-0.0449767	0.0531015	0.819982
Americas	publications	UHC Service Coverage sub-index on noncommunicable diseases	0.592565	2.01563	0.293985	0.780582	19.352	5	0.0169917	-0.17961	0.0864271	0.780582
Americas	publications	UHC Service Coverage sub-index on service capacity an access	-0.893177	1.74342	-0.512314	0.630252	19.0255	5	0.049875	-0.14015	0.262465	0.630252
Eastern Mediterranean	publications	Current health expenditure (CHE) as percentage of gross domestic product (GDP) (%)	17.2999	2.48417	6.96406	4.54514e-06	4.00422	15	0.763773	0.748024	48.4982	4.54514e-06
Eastern Mediterranean	publications	Domestic general government health expenditure (GGHE-D) per capita in US$	0.0879393	0.0216116	4.06907	0.00100753	5.68001	15	0.524675	0.492986	16.5573	0.00100753
Eastern Mediterranean	publications	Gross domestic R&D expenditure on health (health GERD) as a % of gross domestic product (GDP)	NA	NA	NA	NA	6.88961	5	0	0	NA	NA
Eastern Mediterranean	publications	Gross domestic R&D expenditure on health (health GERD) as a % of total GERD	2.63635	2.82706	0.932541	0.403848	6.98122	4	0.178583	-0.0267713	0.869633	0.403848
Eastern Mediterranean	publications	Health researchers (in full-time equivalent) per million inhabitants, by WHO Region	0.257898	0.511764	0.50394	0.640794	7.12575	4	0.0596986	-0.175377	0.253955	0.640794
Eastern Mediterranean	publications	No. of grants by recipient's WHO region and income group	-0.0704516	0.100424	-0.701545	0.514263	6.83871	5	0.0896122	-0.0924653	0.492165	0.514263
Eastern Mediterranean	publications	Official development assistance (ODA) for medical research and basic health sectors per capita, by recipient country	-4.41143	3.56269	-1.23823	0.261879	5.83944	6	0.203527	0.0707813	1.53321	0.261879
Eastern Mediterranean	publications	Out-of-pocket expenditure (OOP) per capita in US$	-0.0903661	0.172217	-0.524723	0.607444	8.16401	15	0.0180248	-0.0474402	0.275334	0.607444
Eastern Mediterranean	publications	UHC Service Coverage sub-index on noncommunicable diseases	10.1187	2.34416	4.31657	0.0229045	3.90098	3	0.861322	0.815095	18.6328	0.0229045
Eastern Mediterranean	publications	UHC Service Coverage sub-index on service capacity an access	1.33473	1.48002	0.901835	0.433615	9.29135	3	0.213281	-0.0489583	0.813307	0.433615
Europe	publications	Current health expenditure (CHE) as percentage of gross domestic product (GDP) (%)	13.7237	3.14831	4.35908	0.000275322	8.34041	21	0.47502	0.450021	19.0016	0.000275322
Europe	publications	Domestic general government health expenditure (GGHE-D) per capita in US$	0.0195483	0.0037486	5.21484	3.61528e-05	7.59849	21	0.564266	0.543517	27.1945	3.61528e-05
Europe	publications	Gross domestic R&D expenditure on health (health GERD) as a % of gross domestic product (GDP)	NA	NA	NA	NA	4.96655	5	0	0	NA	NA
Europe	publications	Gross domestic R&D expenditure on health (health GERD) as a % of total GERD	-0.104075	0.970108	-0.107282	0.919731	5.54481	4	0.00286909	-0.246414	0.0115094	0.919731
Europe	publications	Health researchers (in full-time equivalent) per million inhabitants, by WHO Region	-0.0389478	0.0733927	-0.530676	0.623739	3.72259	4	0.0657736	-0.167783	0.281617	0.623739
Europe	publications	No. of grants by recipient's WHO region and income group	-0.00169904	0.00180604	-0.94075	0.390025	6.02619	5	0.150384	-0.0195393	0.885011	0.390025
Europe	publications	Official development assistance (ODA) for medical research and basic health sectors per capita, by recipient country	1.66244	6.13316	0.271057	0.795431	6.07303	6	0.0120972	-0.152553	0.0734721	0.795431
Europe	publications	Out-of-pocket expenditure (OOP) per capita in US$	0.08978	0.0166216	5.4014	2.33798e-05	7.44701	21	0.581466	0.561535	29.1751	2.33798e-05
Europe	publications	UHC Service Coverage sub-index on noncommunicable diseases	2.59251	0.533833	4.8564	0.00464774	4.98683	5	0.825081	0.790097	23.5846	0.00464774
Europe	publications	UHC Service Coverage sub-index on service capacity an access	3.98985	2.0843	1.91424	0.113766	9.05783	5	0.42292	0.307504	3.66431	0.113766
South-East Asia	publications	Current health expenditure (CHE) as percentage of gross domestic product (GDP) (%)	0.774184	1.18771	0.651831	0.523764	2.75317	16	0.0258683	-0.0350149	0.424884	0.523764
South-East Asia	publications	Domestic general government health expenditure (GGHE-D) per capita in US$	0.0265356	0.0161532	1.64275	0.119939	2.58036	16	0.144323	0.0908428	2.69864	0.119939
South-East Asia	publications	Gross domestic R&D expenditure on health (health GERD) as a % of gross domestic product (GDP)	-128.571	215.552	-0.596476	0.582975	4.03261	4	0.0816807	-0.147899	0.355783	0.582975
South-East Asia	publications	Gross domestic R&D expenditure on health (health GERD) as a % of total GERD	0.464303	1.01295	0.45837	0.670485	4.10178	4	0.0499044	-0.18762	0.210103	0.670485
South-East Asia	publications	Health researchers (in full-time equivalent) per million inhabitants, by WHO Region	0.18861	0.14389	1.31079	0.260119	3.18483	4	0.300475	0.125594	1.71817	0.260119
South-East Asia	publications	No. of grants by recipient's WHO region and income group	-0.00435665	0.0072677	-0.599453	0.574997	3.84975	5	0.06705	-0.11954	0.359344	0.574997
South-East Asia	publications	Official development assistance (ODA) for medical research and basic health sectors per capita, by recipient country	1.18343	6.60515	0.179168	0.863703	3.63036	6	0.00532172	-0.160458	0.0321012	0.863703
South-East Asia	publications	Out-of-pocket expenditure (OOP) per capita in US$	0.102578	0.0968476	1.05917	0.305253	2.69656	16	0.0655206	0.00711568	1.12183	0.305253
South-East Asia	publications	UHC Service Coverage sub-index on noncommunicable diseases	0.192866	0.212642	0.906996	0.415707	2.55572	4	0.170579	-0.0367762	0.822642	0.415707
South-East Asia	publications	UHC Service Coverage sub-index on service capacity an access	0.1019	0.304853	0.334259	0.754975	2.76785	4	0.0271733	-0.216033	0.111729	0.754975
Western Pacific	publications	Current health expenditure (CHE) as percentage of gross domestic product (GDP) (%)	3.06271	1.76596	1.7343	0.0975209	6.61002	21	0.125285	0.0836316	3.00781	0.0975209
Western Pacific	publications	Domestic general government health expenditure (GGHE-D) per capita in US$	0.030142	0.00333229	9.04543	1.08903e-08	3.19404	21	0.795759	0.786033	81.8197	1.08903e-08
Western Pacific	publications	Gross domestic R&D expenditure on health (health GERD) as a % of gross domestic product (GDP)	0.929027	8.36668	0.111039	0.916934	3.28634	4	0.00307293	-0.246159	0.0123296	0.916934
Western Pacific	publications	Gross domestic R&D expenditure on health (health GERD) as a % of total GERD	0.151513	0.68325	0.221753	0.835367	3.27136	4	0.0121443	-0.23482	0.0491746	0.835367
Western Pacific	publications	Health researchers (in full-time equivalent) per million inhabitants, by WHO Region	0.076191	0.191543	0.397774	0.711111	4.5345	4	0.038051	-0.202436	0.158224	0.711111
Western Pacific	publications	No. of grants by recipient's WHO region and income group	-0.000762049	0.00314061	-0.242644	0.81792	4.5091	5	0.0116382	-0.186034	0.0588761	0.81792
Western Pacific	publications	Official development assistance (ODA) for medical research and basic health sectors per capita, by recipient country	20.1705	7.39637	2.72707	0.034319	2.77537	6	0.553469	0.479048	7.43693	0.034319
Western Pacific	publications	Out-of-pocket expenditure (OOP) per capita in US$	0.141377	0.018875	7.49018	2.32779e-07	3.68845	21	0.727637	0.714667	56.1029	2.32779e-07
Western Pacific	publications	UHC Service Coverage sub-index on noncommunicable diseases	2.61169	1.02552	2.5467	0.0514725	5.42017	5	0.564675	0.47761	6.48566	0.0514725
Western Pacific	publications	UHC Service Coverage sub-index on service capacity an access	2.35065	1.13781	2.06594	0.0937221	6.03386	5	0.460516	0.352619	4.26811	0.0937221

## Sheet: citations
Region	DependentVariable	IndependentVariable	Coefficient	StdError	tValue	PValue	ResidualStdError	DFResidual	MultipleR2	AdjustedR2	FStatistic	FStatisticPValue
Africa	Adult mortality rate (probability of dying between 15 and 60 years per 1000 population)	citations	-0.20379	0.311183	-0.65489	0.530913	18.055	8	0.0508823	-0.0677575	0.42888	0.530913
Africa	Healthy life expectancy (HALE) at birth (years)	citations	0.0153784	0.0188502	0.815822	0.438216	1.0937	8	0.0768058	-0.0385935	0.665566	0.438216
Africa	Life expectancy at birth (years)	citations	0.0179937	0.0218729	0.822649	0.434541	1.26908	8	0.077996	-0.0372545	0.676752	0.434541
Africa	Mortality rate among children ages 5 to 9 years (per 1000 children aged 5)	citations	-0.00957452	0.0188009	-0.50926	0.622821	1.12976	9	0.0280091	-0.0799899	0.259346	0.622821
Africa	Neonatal mortality rate (0 to 27 days) per 1000 live births) (SDG 3.2.2)	citations	-0.00915634	0.0269291	-0.340017	0.741645	1.61819	9	0.0126828	-0.0970191	0.115612	0.741645
Africa	Number of deaths among adolescents 10-19 years of age	citations	49.2553	162.502	0.303106	0.768698	9764.86	9	0.010105	-0.0998833	0.0918735	0.768698
Africa	Prevalence of diabetes	citations	0.00208585	0.00976655	0.213571	0.835641	0.58688	9	0.00504251	-0.105508	0.0456126	0.835641
Africa	Prevalence of hypertension among adults aged 30-79 years	citations	-0.00797959	0.0109421	-0.729258	0.493316	0.565492	6	0.0814196	-0.0716772	0.531818	0.493316
Africa	Prevalence of insufficient physical activity among adults aged 18+ years (crude estimate) (_)	citations	-0.00498968	0.00980313	-0.508988	0.623004	0.589078	9	0.02798	-0.0800222	0.259069	0.623004
Africa	Prevalence of obesity among adults, BMI _= 30 (age-standardized estimate) (_)	citations	0.00467422	0.0178397	0.262013	0.79921	1.072	9	0.0075701	-0.1027	0.0686506	0.79921
Africa	Total NCD Deaths (in thousands)	citations	2243.18	2577.62	0.870255	0.417613	133213	6	0.112077	-0.0359099	0.757344	0.417613
Africa	Total NCD mortality rate (per 100 000 population) , age-standardized	citations	-0.320171	0.381544	-0.839147	0.433541	19.7184	6	0.105034	-0.0441267	0.704167	0.433541
Africa	Under-five mortality rate (per 1000 live births) (SDG 3.2.1)	citations	-0.0603414	0.139413	-0.432825	0.675329	8.37744	9	0.0203909	-0.0884546	0.187338	0.675329
Americas	Adult mortality rate (probability of dying between 15 and 60 years per 1000 population)	citations	-0.000217836	0.00138195	-0.15763	0.876329	9.85577	20	0.00124081	-0.0486971	0.0248471	0.876329
Americas	Healthy life expectancy (HALE) at birth (years)	citations	-0.00012838	0.000112085	-1.14539	0.265571	0.799364	20	0.0615576	0.0146355	1.31191	0.265571
Americas	Life expectancy at birth (years)	citations	-0.000205717	0.000137522	-1.49589	0.150297	0.98078	20	0.100625	0.0556566	2.23767	0.150297
Americas	Mortality rate among children ages 5 to 9 years (per 1000 children aged 5)	citations	1.8475e-05	4.07683e-05	0.453172	0.654185	0.358622	26	0.00783674	-0.0303234	0.205365	0.654185
Americas	Neonatal mortality rate (0 to 27 days) per 1000 live births) (SDG 3.2.2)	citations	-0.000144159	0.000297202	-0.485055	0.631699	2.61436	26	0.00896801	-0.0291486	0.235278	0.631699
Americas	Number of deaths among adolescents 10-19 years of age	citations	1.22916	0.79625	1.54368	0.134751	7004.29	26	0.0839572	0.0487248	2.38295	0.134751
Americas	Prevalence of diabetes	citations	-0.000201711	0.000184659	-1.09234	0.284702	1.62437	26	0.043879	0.00710509	1.19321	0.284702
Americas	Prevalence of hypertension among adults aged 30-79 years	citations	0.000206166	8.43489e-05	2.44421	0.0226004	0.68763	23	0.206189	0.171675	5.97414	0.0226004
Americas	Prevalence of insufficient physical activity among adults aged 18+ years (crude estimate) (_)	citations	-0.00121307	0.000214854	-5.64604	1.32669e-05	1.62072	21	0.602858	0.583946	31.8778	1.32669e-05
Americas	Prevalence of obesity among adults, BMI _= 30 (age-standardized estimate) (_)	citations	-0.000431553	0.000581746	-0.741823	0.464843	5.11738	26	0.0207267	-0.0169376	0.550301	0.464843
Americas	Total NCD Deaths (in thousands)	citations	-242.687	58.0304	-4.18206	0.000560099	369500	18	0.49281	0.464633	17.4897	0.000560099
Americas	Total NCD mortality rate (per 100 000 population) , age-standardized	citations	0.0111996	0.00357466	3.13306	0.00574785	22.7611	18	0.352892	0.316942	9.81608	0.00574785
Americas	Under-five mortality rate (per 1000 live births) (SDG 3.2.1)	citations	-0.000302043	0.000726326	-0.415851	0.680932	6.38919	26	0.00660728	-0.0316001	0.172932	0.680932
Eastern Mediterranean	Adult mortality rate (probability of dying between 15 and 60 years per 1000 population)	citations	-0.0953312	0.0316496	-3.01208	0.00932542	7.76502	14	0.393221	0.34988	9.07265	0.00932542
Eastern Mediterranean	Healthy life expectancy (HALE) at birth (years)	citations	0.00780432	0.00286695	2.72217	0.0165231	0.703387	14	0.346106	0.299399	7.4102	0.0165231
Eastern Mediterranean	Life expectancy at birth (years)	citations	0.00973455	0.0035564	2.73719	0.0160432	0.872539	14	0.348602	0.302073	7.49223	0.0160432
Eastern Mediterranean	Mortality rate among children ages 5 to 9 years (per 1000 children aged 5)	citations	-0.00301211	0.00204594	-1.47224	0.161627	0.526662	15	0.126255	0.0680056	2.16749	0.161627
Eastern Mediterranean	Neonatal mortality rate (0 to 27 days) per 1000 live births) (SDG 3.2.2)	citations	-0.0184174	0.0132591	-1.38904	0.185099	3.41313	15	0.113969	0.0549007	1.92944	0.185099
Eastern Mediterranean	Number of deaths among adolescents 10-19 years of age	citations	19.6878	16.7681	1.17412	0.258653	4316.42	15	0.0841682	0.0231127	1.37855	0.258653
Eastern Mediterranean	Prevalence of diabetes	citations	0.0141292	0.0103079	1.37071	0.190628	2.65344	15	0.111314	0.052068	1.87885	0.190628
Eastern Mediterranean	Prevalence of hypertension among adults aged 30-79 years	citations	-0.00207437	0.000877014	-2.36527	0.0357077	0.209489	12	0.317968	0.261132	5.59448	0.0357077
Eastern Mediterranean	Prevalence of insufficient physical activity among adults aged 18+ years (crude estimate) (_)	citations	0.0151023	0.0108907	1.38671	0.185794	2.80347	15	0.113631	0.0545395	1.92297	0.185794
Eastern Mediterranean	Prevalence of obesity among adults, BMI _= 30 (age-standardized estimate) (_)	citations	0.0181574	0.0133477	1.36034	0.193815	3.43593	15	0.10982	0.050475	1.85053	0.193815
Eastern Mediterranean	Total NCD Deaths (in thousands)	citations	2229.98	909.47	2.45196	0.030484	217241	12	0.333781	0.278262	6.01208	0.030484
Eastern Mediterranean	Total NCD mortality rate (per 100 000 population) , age-standardized	citations	-0.208467	0.0861832	-2.41888	0.0323834	20.5862	12	0.327769	0.271749	5.85099	0.0323834
Eastern Mediterranean	Under-five mortality rate (per 1000 live births) (SDG 3.2.1)	citations	-0.0461549	0.0329899	-1.39906	0.182132	8.49221	15	0.115429	0.0564574	1.95737	0.182132
Europe	Adult mortality rate (probability of dying between 15 and 60 years per 1000 population)	citations	0.00306366	0.00940999	0.325575	0.748128	22.5149	20	0.00527201	-0.0444644	0.105999	0.748128
Europe	Healthy life expectancy (HALE) at birth (years)	citations	-1.4757e-05	0.000661114	-0.0223214	0.982413	1.58182	20	2.49116e-05	-0.0499738	0.000498243	0.982413
Europe	Life expectancy at birth (years)	citations	-4.08596e-05	0.000805354	-0.0507349	0.96004	1.92694	20	0.000128685	-0.0498649	0.00257404	0.96004
Europe	Mortality rate among children ages 5 to 9 years (per 1000 children aged 5)	citations	3.39964e-05	0.000174626	0.194681	0.847429	0.430165	22	0.0017198	-0.0436566	0.0379008	0.847429
Europe	Neonatal mortality rate (0 to 27 days) per 1000 live births) (SDG 3.2.2)	citations	0.00014541	0.000868128	0.167498	0.868508	2.1385	22	0.00127363	-0.044123	0.0280556	0.868508
Europe	Number of deaths among adolescents 10-19 years of age	citations	0.137026	6.66499	0.0205591	0.983783	16418.2	22	1.92121e-05	-0.0454345	0.000422675	0.983783
Europe	Prevalence of diabetes	citations	-0.00030323	0.000338935	-0.894656	0.380655	0.834916	22	0.035105	-0.00875382	0.800409	0.380655
Europe	Prevalence of hypertension among adults aged 30-79 years	citations	1.65435e-06	0.000764979	0.0021626	0.998297	1.79414	19	2.4615e-07	-0.0526313	4.67686e-06	0.998297
Europe	Prevalence of insufficient physical activity among adults aged 18+ years (crude estimate) (_)	citations	-8.58949e-05	4.96168e-05	-1.73117	0.0980896	0.122002	21	0.124888	0.0832165	2.99694	0.0980896
Europe	Prevalence of obesity among adults, BMI _= 30 (age-standardized estimate) (_)	citations	-0.000309738	0.000778942	-0.39764	0.694728	1.91881	22	0.00713587	-0.0379943	0.158117	0.694728
Europe	Total NCD Deaths (in thousands)	citations	-45.9059	48.9071	-0.938634	0.360344	114260	18	0.0466624	-0.00630084	0.881034	0.360344
Europe	Total NCD mortality rate (per 100 000 population) , age-standardized	citations	-0.0040105	0.0284887	-0.140775	0.889611	66.557	18	0.00109977	-0.0543947	0.0198176	0.889611
Europe	Under-five mortality rate (per 1000 live births) (SDG 3.2.1)	citations	0.000147213	0.0018962	0.0776358	0.93882	4.67102	22	0.000273894	-0.0451682	0.00602732	0.93882
South-East Asia	Adult mortality rate (probability of dying between 15 and 60 years per 1000 population)	citations	0.0485628	0.0574492	0.845316	0.411216	14.0179	15	0.0454712	-0.0181641	0.714559	0.411216
South-East Asia	Healthy life expectancy (HALE) at birth (years)	citations	-0.0095849	0.00607096	-1.57881	0.135232	1.48134	15	0.142497	0.0853301	2.49265	0.135232
South-East Asia	Life expectancy at birth (years)	citations	-0.0107465	0.00691018	-1.55518	0.140747	1.68612	15	0.13885	0.0814402	2.41857	0.140747
South-East Asia	Mortality rate among children ages 5 to 9 years (per 1000 children aged 5)	citations	0.0127859	0.00650773	1.96472	0.0670571	1.61381	16	0.194366	0.144014	3.86013	0.0670571
South-East Asia	Neonatal mortality rate (0 to 27 days) per 1000 live births) (SDG 3.2.2)	citations	0.043598	0.021301	2.04676	0.0574746	5.2823	16	0.207498	0.157967	4.18922	0.0574746
South-East Asia	Number of deaths among adolescents 10-19 years of age	citations	498.14	251.094	1.98388	0.0646984	62267.2	16	0.197423	0.147262	3.93578	0.0646984
South-East Asia	Prevalence of diabetes	citations	-0.0157171	0.00833289	-1.88616	0.0775605	2.06642	16	0.181903	0.130772	3.55758	0.0775605
South-East Asia	Prevalence of hypertension among adults aged 30-79 years	citations	-0.00181431	0.0014278	-1.27071	0.226103	0.339987	13	0.110484	0.0420599	1.61469	0.226103
South-East Asia	Prevalence of insufficient physical activity among adults aged 18+ years (crude estimate) (_)	citations	-0.0411401	0.0201697	-2.03969	0.0582482	5.00177	16	0.206363	0.15676	4.16034	0.0582482
South-East Asia	Prevalence of obesity among adults, BMI _= 30 (age-standardized estimate) (_)	citations	-0.0119622	0.00597573	-2.00181	0.0625595	1.48188	16	0.200289	0.150307	4.00723	0.0625595
South-East Asia	Total NCD Deaths (in thousands)	citations	-4344.02	3305.14	-1.31432	0.211456	787019	13	0.117294	0.0493938	1.72744	0.211456
South-East Asia	Total NCD mortality rate (per 100 000 population) , age-standardized	citations	0.181518	0.103213	1.75868	0.102133	24.577	13	0.192193	0.130054	3.09295	0.102133
South-East Asia	Under-five mortality rate (per 1000 live births) (SDG 3.2.1)	citations	0.101061	0.0497266	2.03233	0.0590639	12.3314	16	0.205181	0.155505	4.13038	0.0590639
Western Pacific	Adult mortality rate (probability of dying between 15 and 60 years per 1000 population)	citations	-0.0482591	0.0242152	-1.99292	0.0600929	13.5817	20	0.165684	0.123968	3.97174	0.0600929
Western Pacific	Healthy life expectancy (HALE) at birth (years)	citations	0.00561334	0.00257354	2.18118	0.0412793	1.44344	20	0.192165	0.151773	4.75753	0.0412793
Western Pacific	Life expectancy at birth (years)	citations	0.00663882	0.00319643	2.07695	0.0509062	1.7928	20	0.177419	0.13629	4.31372	0.0509062
Western Pacific	Mortality rate among children ages 5 to 9 years (per 1000 children aged 5)	citations	-0.00127788	0.00081807	-1.56207	0.133217	0.47173	21	0.104098	0.0614358	2.44006	0.133217
Western Pacific	Neonatal mortality rate (0 to 27 days) per 1000 live births) (SDG 3.2.2)	citations	-0.0135465	0.00695248	-1.94844	0.0648499	4.00906	21	0.153104	0.112775	3.79643	0.0648499
Western Pacific	Number of deaths among adolescents 10-19 years of age	citations	-84.0296	51.5092	-1.63135	0.117723	29702.1	21	0.112475	0.0702121	2.66131	0.117723
Western Pacific	Prevalence of diabetes	citations	0.00104497	0.00258976	0.403502	0.690658	1.49335	21	0.00769338	-0.0395593	0.162814	0.690658
Western Pacific	Prevalence of hypertension among adults aged 30-79 years	citations	0.00124455	0.00133292	0.933701	0.362815	0.727499	18	0.0461958	-0.0067933	0.871798	0.362815
Western Pacific	Prevalence of insufficient physical activity among adults aged 18+ years (crude estimate) (_)	citations	0.00307799	0.00380936	0.808007	0.428145	2.19662	21	0.0301519	-0.0160313	0.652875	0.428145
Western Pacific	Prevalence of obesity among adults, BMI _= 30 (age-standardized estimate) (_)	citations	0.00211033	0.00315068	0.669802	0.510283	1.8168	21	0.0209167	-0.0257063	0.448634	0.510283
Western Pacific	Total NCD Deaths (in thousands)	citations	3556.38	1389.34	2.55977	0.0196933	758293	18	0.266874	0.226145	6.5524	0.0196933
Western Pacific	Total NCD mortality rate (per 100 000 population) , age-standardized	citations	-0.245448	0.0842779	-2.91236	0.00929383	45.9984	18	0.320289	0.282527	8.48184	0.00929383
Western Pacific	Under-five mortality rate (per 1000 live births) (SDG 3.2.1)	citations	-0.0232162	0.0120261	-1.93049	0.0671614	6.93469	21	0.150718	0.110276	3.72677	0.0671614
Africa	citations	Current health expenditure (CHE) as percentage of gross domestic product (GDP) (%)	18.8055	32.2094	0.583852	0.57366	19.6614	9	0.0364937	-0.0705626	0.340883	0.57366
Africa	citations	Domestic general government health expenditure (GGHE-D) per capita in US$	-0.698423	1.64103	-0.425601	0.680395	19.8317	9	0.0197292	-0.0891898	0.181137	0.680395
Africa	citations	Gross domestic R&D expenditure on health (health GERD) as a % of gross domestic product (GDP)	290.426	424.144	0.684733	0.542671	18.3905	3	0.135162	-0.153117	0.468859	0.542671
Africa	citations	Gross domestic R&D expenditure on health (health GERD) as a % of total GERD	1.73539	3.1693	0.547563	0.622099	18.8556	3	0.0908609	-0.212185	0.299825	0.622099
Africa	citations	Health researchers (in full-time equivalent) per million inhabitants, by WHO Region	-0.641073	2.05558	-0.311869	0.77072	17.9682	4	0.0237384	-0.220327	0.0972623	0.77072
Africa	citations	No. of grants by recipient's WHO region and income group	0.00844361	0.0106193	0.795117	0.471059	16.6187	4	0.136482	-0.079398	0.632212	0.471059
Africa	citations	Official development assistance (ODA) for medical research and basic health sectors per capita, by recipient country	29.6044	10.5178	2.8147	0.0373409	10.1439	5	0.613079	0.535695	7.92253	0.0373409
Africa	citations	Out-of-pocket expenditure (OOP) per capita in US$	-3.7677	3.46744	-1.0866	0.305459	18.833	9	0.115974	0.0177483	1.18069	0.305459
Africa	citations	UHC Service Coverage sub-index on noncommunicable diseases	4.5249	4.6851	0.965807	0.436037	12.3698	2	0.318054	-0.0229194	0.932782	0.436037
Africa	citations	UHC Service Coverage sub-index on service capacity an access	-5.88375	3.61463	-1.62776	0.245113	9.82415	2	0.569855	0.354782	2.64959	0.245113
Americas	citations	Current health expenditure (CHE) as percentage of gross domestic product (GDP) (%)	-2157.99	376.352	-5.73396	1.08391e-05	1027.68	21	0.610233	0.591672	32.8783	1.08391e-05
Americas	citations	Domestic general government health expenditure (GGHE-D) per capita in US$	-7.64673	1.329	-5.75376	1.03579e-05	1025.52	21	0.611871	0.593389	33.1058	1.03579e-05
Americas	citations	Gross domestic R&D expenditure on health (health GERD) as a % of gross domestic product (GDP)	-65850	33767.3	-1.95011	0.122942	477.542	4	0.487372	0.359215	3.80292	0.122942
Americas	citations	Gross domestic R&D expenditure on health (health GERD) as a % of total GERD	-266.613	276.068	-0.96575	0.388858	600.619	4	0.189081	-0.013649	0.932674	0.388858
Americas	citations	Health researchers (in full-time equivalent) per million inhabitants, by WHO Region	253.136	96.5277	2.62242	0.0586503	395.744	4	0.632255	0.540318	6.87709	0.0586503
Americas	citations	No. of grants by recipient's WHO region and income group	-0.0734611	0.0503199	-1.45988	0.204147	417.543	5	0.298861	0.158633	2.13125	0.204147
Americas	citations	Official development assistance (ODA) for medical research and basic health sectors per capita, by recipient country	-481.079	238.148	-2.02008	0.0898899	447.401	6	0.404806	0.305607	4.08074	0.0898899
Americas	citations	Out-of-pocket expenditure (OOP) per capita in US$	-22.0759	4.673	-4.72413	0.000115256	1146.13	21	0.515207	0.492121	22.3174	0.000115256
Americas	citations	UHC Service Coverage sub-index on noncommunicable diseases	-325.974	140.483	-2.32038	0.0680217	1348.77	5	0.518497	0.422196	5.38415	0.0680217
Americas	citations	UHC Service Coverage sub-index on service capacity an access	-339.578	93.0734	-3.6485	0.0147714	1015.69	5	0.726948	0.672338	13.3116	0.0147714
Eastern Mediterranean	citations	Current health expenditure (CHE) as percentage of gross domestic product (GDP) (%)	51.9015	38.9957	1.33096	0.203081	62.8571	15	0.105623	0.0459974	1.77144	0.203081
Eastern Mediterranean	citations	Domestic general government health expenditure (GGHE-D) per capita in US$	0.326049	0.238467	1.36727	0.191681	62.6742	15	0.110818	0.0515388	1.86943	0.191681
Eastern Mediterranean	citations	Gross domestic R&D expenditure on health (health GERD) as a % of gross domestic product (GDP)	NA	NA	NA	NA	70.6786	5	0	0	NA	NA
Eastern Mediterranean	citations	Gross domestic R&D expenditure on health (health GERD) as a % of total GERD	40.8954	24.6145	1.66143	0.171963	60.7839	4	0.408315	0.260394	2.76035	0.171963
Eastern Mediterranean	citations	Health researchers (in full-time equivalent) per million inhabitants, by WHO Region	-4.91167	4.42494	-1.11	0.329232	61.6124	4	0.235488	0.0443595	1.23209	0.329232
Eastern Mediterranean	citations	No. of grants by recipient's WHO region and income group	0.394215	1.65488	0.238213	0.82117	112.695	5	0.0112218	-0.186534	0.0567456	0.82117
Eastern Mediterranean	citations	Official development assistance (ODA) for medical research and basic health sectors per capita, by recipient country	-108.807	45.7368	-2.37897	0.0548452	74.965	6	0.485398	0.399631	5.6595	0.0548452
Eastern Mediterranean	citations	Out-of-pocket expenditure (OOP) per capita in US$	0.464766	1.39691	0.33271	0.743958	66.2212	15	0.00732566	-0.0588526	0.110696	0.743958
Eastern Mediterranean	citations	UHC Service Coverage sub-index on noncommunicable diseases	81.8288	51.0398	1.60323	0.207214	84.9368	3	0.461435	0.281913	2.57035	0.207214
Eastern Mediterranean	citations	UHC Service Coverage sub-index on service capacity an access	13.9301	16.5891	0.839714	0.462714	104.144	3	0.19031	-0.0795871	0.70512	0.462714
Europe	citations	Current health expenditure (CHE) as percentage of gross domestic product (GDP) (%)	1.92136	202.543	0.00948617	0.992521	536.572	21	4.2851e-06	-0.0476146	8.99874e-05	0.992521
Europe	citations	Domestic general government health expenditure (GGHE-D) per capita in US$	0.0466734	0.264514	0.176449	0.861631	536.176	21	0.0014804	-0.0460682	0.0311344	0.861631
Europe	citations	Gross domestic R&D expenditure on health (health GERD) as a % of gross domestic product (GDP)	NA	NA	NA	NA	250.644	5	0	0	NA	NA
Europe	citations	Gross domestic R&D expenditure on health (health GERD) as a % of total GERD	41.1953	44.4915	0.925914	0.406897	254.298	4	0.1765	-0.0293749	0.857317	0.406897
Europe	citations	Health researchers (in full-time equivalent) per million inhabitants, by WHO Region	-8.73336	2.36708	-3.68951	0.0210277	120.062	4	0.772889	0.716111	13.6125	0.0210277
Europe	citations	No. of grants by recipient's WHO region and income group	-0.0573072	0.0734457	-0.780266	0.470541	245.065	5	0.108546	-0.0697448	0.608815	0.470541
Europe	citations	Official development assistance (ODA) for medical research and basic health sectors per capita, by recipient country	-296.656	241.657	-1.22759	0.265574	239.288	6	0.200744	0.0675344	1.50698	0.265574
Europe	citations	Out-of-pocket expenditure (OOP) per capita in US$	0.361969	1.19502	0.302899	0.764947	535.405	21	0.00434994	-0.043062	0.0917478	0.764947
Europe	citations	UHC Service Coverage sub-index on noncommunicable diseases	-13.3502	15.6517	-0.852957	0.432633	146.211	5	0.127024	-0.0475709	0.727536	0.432633
Europe	citations	UHC Service Coverage sub-index on service capacity an access	-54.074	26.6811	-2.02668	0.0985273	115.949	5	0.450998	0.341197	4.10743	0.0985273
South-East Asia	citations	Current health expenditure (CHE) as percentage of gross domestic product (GDP) (%)	-49.9051	23.6564	-2.10958	0.0509981	54.8369	16	0.217617	0.168718	4.45033	0.0509981
South-East Asia	citations	Domestic general government health expenditure (GGHE-D) per capita in US$	-0.7217	0.343608	-2.10035	0.0519054	54.8891	16	0.216128	0.167136	4.41149	0.0519054
South-East Asia	citations	Gross domestic R&D expenditure on health (health GERD) as a % of gross domestic product (GDP)	2200	801.487	2.7449	0.0516446	14.9944	4	0.653213	0.566517	7.53447	0.0516446
South-East Asia	citations	Gross domestic R&D expenditure on health (health GERD) as a % of total GERD	-7.93503	4.8783	-1.6266	0.17915	19.754	4	0.398118	0.247648	2.64582	0.17915
South-East Asia	citations	Health researchers (in full-time equivalent) per million inhabitants, by WHO Region	1.62094	0.736278	2.20154	0.092494	16.2965	4	0.547857	0.434822	4.84677	0.092494
South-East Asia	citations	No. of grants by recipient's WHO region and income group	0.0808925	0.0382385	2.11547	0.0880093	20.2552	5	0.472308	0.366769	4.47522	0.0880093
South-East Asia	citations	Official development assistance (ODA) for medical research and basic health sectors per capita, by recipient country	-64.8488	38.2051	-1.69739	0.140546	20.9985	6	0.324409	0.211811	2.88112	0.140546
South-East Asia	citations	Out-of-pocket expenditure (OOP) per capita in US$	-3.64719	2.03135	-1.79545	0.0914916	56.5595	16	0.167691	0.115672	3.22364	0.0914916
South-East Asia	citations	UHC Service Coverage sub-index on noncommunicable diseases	0.375901	3.26168	0.115248	0.913803	39.2017	4	0.00330952	-0.245863	0.013282	0.913803
South-East Asia	citations	UHC Service Coverage sub-index on service capacity an access	-1.36606	4.27058	-0.319878	0.765072	38.7739	4	0.0249424	-0.218822	0.102322	0.765072
Western Pacific	citations	Current health expenditure (CHE) as percentage of gross domestic product (GDP) (%)	-2.86512	33.6122	-0.0852406	0.932878	125.811	21	0.000345879	-0.0472567	0.00726597	0.932878
Western Pacific	citations	Domestic general government health expenditure (GGHE-D) per capita in US$	0.122374	0.128535	0.952075	0.35189	123.202	21	0.0413781	-0.00427059	0.906447	0.35189
Western Pacific	citations	Gross domestic R&D expenditure on health (health GERD) as a % of gross domestic product (GDP)	660.398	334.289	1.97553	0.119411	131.305	4	0.493845	0.367306	3.90272	0.119411
Western Pacific	citations	Gross domestic R&D expenditure on health (health GERD) as a % of total GERD	47.5557	30.3396	1.56745	0.192079	145.264	4	0.380507	0.225634	2.4569	0.192079
Western Pacific	citations	Health researchers (in full-time equivalent) per million inhabitants, by WHO Region	-12.7067	3.18113	-3.9944	0.0162054	75.3084	4	0.799551	0.749439	15.9552	0.0162054
Western Pacific	citations	No. of grants by recipient's WHO region and income group	0.197599	0.0635527	3.10921	0.0265745	91.2454	5	0.659103	0.590924	9.66719	0.0265745
Western Pacific	citations	Official development assistance (ODA) for medical research and basic health sectors per capita, by recipient country	-746.946	286.621	-2.60604	0.0403339	107.55	6	0.530937	0.45276	6.79146	0.0403339
Western Pacific	citations	Out-of-pocket expenditure (OOP) per capita in US$	0.823809	0.618323	1.33233	0.197031	120.829	21	0.0779402	0.0340326	1.7751	0.197031
Western Pacific	citations	UHC Service Coverage sub-index on noncommunicable diseases	35.635	23.6064	1.50955	0.191539	124.767	5	0.313068	0.175682	2.27874	0.191539
Western Pacific	citations	UHC Service Coverage sub-index on service capacity an access	58.0514	11.4811	5.05625	0.00391245	60.8849	5	0.836418	0.803701	25.5657	0.00391245

## Sheet: Hindex
Region	DependentVariable	IndependentVariable	Coefficient	StdError	tValue	PValue	ResidualStdError	DFResidual	MultipleR2	AdjustedR2	FStatistic	FStatisticPValue
Africa	Adult mortality rate (probability of dying between 15 and 60 years per 1000 population)	Hindex	0.132074	0.183081	0.7214	0.491206	17.9578	8	0.0610789	-0.0562863	0.520418	0.491206
Africa	Healthy life expectancy (HALE) at birth (years)	Hindex	-0.0074953	0.0112983	-0.6634	0.525726	1.10822	8	0.0521439	-0.0663382	0.440099	0.525726
Africa	Life expectancy at birth (years)	Hindex	-0.00860033	0.0131269	-0.655168	0.530743	1.28758	8	0.0509234	-0.0677112	0.429246	0.530743
Africa	Mortality rate among children ages 5 to 9 years (per 1000 children aged 5)	Hindex	0.0112135	0.0106823	1.04973	0.321212	1.08162	9	0.109081	0.0100905	1.10193	0.321212
Africa	Neonatal mortality rate (0 to 27 days) per 1000 live births) (SDG 3.2.2)	Hindex	0.0143782	0.0153533	0.936492	0.373467	1.55457	9	0.0887937	-0.0124514	0.877017	0.373467
Africa	Number of deaths among adolescents 10-19 years of age	Hindex	-75.0593	93.6462	-0.80152	0.443477	9481.99	9	0.0666257	-0.0370826	0.642434	0.443477
Africa	Prevalence of diabetes	Hindex	-0.00462817	0.0056023	-0.826121	0.43009	0.567251	9	0.0704857	-0.0327937	0.682476	0.43009
Africa	Prevalence of hypertension among adults aged 30-79 years	Hindex	0.000449711	0.00620032	0.0725304	0.944537	0.589763	6	0.000876009	-0.165645	0.00526066	0.944537
Africa	Prevalence of insufficient physical activity among adults aged 18+ years (crude estimate) (_)	Hindex	0.00568621	0.00558832	1.01752	0.335479	0.565836	9	0.10317	0.00352172	1.03534	0.335479
Africa	Prevalence of obesity among adults, BMI _= 30 (age-standardized estimate) (_)	Hindex	-0.00863772	0.0102302	-0.844339	0.420357	1.03584	9	0.073398	-0.0295578	0.712908	0.420357
Africa	Total NCD Deaths (in thousands)	Hindex	-263.661	1482.35	-0.177866	0.864681	140999	6	0.00524507	-0.160547	0.0316363	0.864681
Africa	Total NCD mortality rate (per 100 000 population) , age-standardized	Hindex	0.0614654	0.21769	0.282353	0.78716	20.7063	6	0.013113	-0.151368	0.0797232	0.78716
Africa	Under-five mortality rate (per 1000 live births) (SDG 3.2.1)	Hindex	0.0784358	0.0794002	0.987853	0.349037	8.03953	9	0.0978216	-0.00242045	0.975854	0.349037
Americas	Adult mortality rate (probability of dying between 15 and 60 years per 1000 population)	Hindex	-0.0698308	0.0799346	-0.8736	0.392705	9.67895	20	0.0367563	-0.0114059	0.763177	0.392705
Americas	Healthy life expectancy (HALE) at birth (years)	Hindex	0.000171741	0.00681459	0.025202	0.980144	0.825151	20	3.17559e-05	-0.0499667	0.000635138	0.980144
Americas	Life expectancy at birth (years)	Hindex	-0.00143135	0.00853498	-0.167703	0.868501	1.03347	20	0.00140425	-0.0485255	0.0281244	0.868501
Americas	Mortality rate among children ages 5 to 9 years (per 1000 children aged 5)	Hindex	-0.00225925	0.00170153	-1.32778	0.195792	0.348417	26	0.0635016	0.0274824	1.76299	0.195792
Americas	Neonatal mortality rate (0 to 27 days) per 1000 live births) (SDG 3.2.2)	Hindex	-0.017367	0.0123646	-1.40457	0.171982	2.53187	26	0.0705266	0.0347776	1.97283	0.171982
Americas	Number of deaths among adolescents 10-19 years of age	Hindex	-26.5617	35.3576	-0.751231	0.45926	7240.08	26	0.0212446	-0.0163999	0.564348	0.45926
Americas	Prevalence of diabetes	Hindex	0.00561864	0.00803757	0.699047	0.490729	1.64583	26	0.0184481	-0.0193039	0.488667	0.490729
Americas	Prevalence of hypertension among adults aged 30-79 years	Hindex	0.0066522	0.00355737	1.86998	0.0742694	0.719057	23	0.131971	0.0942306	3.49681	0.0742694
Americas	Prevalence of insufficient physical activity among adults aged 18+ years (crude estimate) (_)	Hindex	-0.0364288	0.0196351	-1.85529	0.0776478	2.38383	21	0.140826	0.0999134	3.44209	0.0776478
Americas	Prevalence of obesity among adults, BMI _= 30 (age-standardized estimate) (_)	Hindex	0.0212855	0.0249069	0.854604	0.400577	5.10012	26	0.0273228	-0.0100879	0.730347	0.400577
Americas	Total NCD Deaths (in thousands)	Hindex	-4060.37	4557.2	-0.89098	0.384695	507759	18	0.0422396	-0.0109693	0.793845	0.384695
Americas	Total NCD mortality rate (per 100 000 population) , age-standardized	Hindex	0.263312	0.246248	1.06929	0.299068	27.4367	18	0.0597277	0.0074903	1.14339	0.299068
Americas	Under-five mortality rate (per 1000 live births) (SDG 3.2.1)	Hindex	-0.0416731	0.0302202	-1.37898	0.179649	6.18811	26	0.0681534	0.0323131	1.90159	0.179649
Eastern Mediterranean	Adult mortality rate (probability of dying between 15 and 60 years per 1000 population)	Hindex	0.235536	0.140941	1.67117	0.116883	9.10185	14	0.166309	0.10676	2.79279	0.116883
Eastern Mediterranean	Healthy life expectancy (HALE) at birth (years)	Hindex	-0.0218953	0.0121319	-1.80478	0.0926578	0.783465	14	0.188745	0.130798	3.25721	0.0926578
Eastern Mediterranean	Life expectancy at birth (years)	Hindex	-0.0275285	0.0150372	-1.83069	0.0885114	0.971087	14	0.193151	0.135519	3.35144	0.0885114
Eastern Mediterranean	Mortality rate among children ages 5 to 9 years (per 1000 children aged 5)	Hindex	0.0121839	0.00813226	1.49821	0.154826	0.525482	15	0.130165	0.0721756	2.24464	0.154826
Eastern Mediterranean	Neonatal mortality rate (0 to 27 days) per 1000 live births) (SDG 3.2.2)	Hindex	0.102138	0.0495323	2.06204	0.0569713	3.20063	15	0.220861	0.168918	4.25201	0.0569713
Eastern Mediterranean	Number of deaths among adolescents 10-19 years of age	Hindex	-149.012	58.2413	-2.55854	0.0218253	3763.37	15	0.303819	0.257407	6.54611	0.0218253
Eastern Mediterranean	Prevalence of diabetes	Hindex	-0.07471	0.0390561	-1.91289	0.0750481	2.52369	15	0.196105	0.142512	3.65915	0.0750481
Eastern Mediterranean	Prevalence of hypertension among adults aged 30-79 years	Hindex	0.00522491	0.00391976	1.33297	0.207297	0.236742	12	0.128971	0.056385	1.77681	0.207297
Eastern Mediterranean	Prevalence of insufficient physical activity among adults aged 18+ years (crude estimate) (_)	Hindex	-0.0792926	0.0412856	-1.92059	0.0740009	2.66775	15	0.197374	0.143866	3.68866	0.0740009
Eastern Mediterranean	Prevalence of obesity among adults, BMI _= 30 (age-standardized estimate) (_)	Hindex	-0.0952944	0.0507038	-1.87943	0.0797548	3.27633	15	0.190601	0.136641	3.53227	0.0797548
Eastern Mediterranean	Total NCD Deaths (in thousands)	Hindex	-7124.34	3897.4	-1.82797	0.0925078	235391	12	0.217807	0.152624	3.34149	0.0925078
Eastern Mediterranean	Total NCD mortality rate (per 100 000 population) , age-standardized	Hindex	0.66861	0.368199	1.8159	0.0944375	22.2381	12	0.215557	0.150187	3.29748	0.0944375
Eastern Mediterranean	Under-five mortality rate (per 1000 live births) (SDG 3.2.1)	Hindex	0.247303	0.124293	1.98968	0.0651782	8.03146	15	0.208811	0.156065	3.95881	0.0651782
Europe	Adult mortality rate (probability of dying between 15 and 60 years per 1000 population)	Hindex	-0.525914	0.339764	-1.54788	0.13733	21.3328	20	0.106981	0.0623296	2.39593	0.13733
Europe	Healthy life expectancy (HALE) at birth (years)	Hindex	0.0340539	0.0240154	1.418	0.171583	1.50786	20	0.0913524	0.04592	2.01073	0.171583
Europe	Life expectancy at birth (years)	Hindex	0.0420867	0.0292136	1.44066	0.165155	1.83424	20	0.0940179	0.0487188	2.07549	0.165155
Europe	Mortality rate among children ages 5 to 9 years (per 1000 children aged 5)	Hindex	0.00446701	0.00305587	1.46178	0.15794	0.411036	22	0.0885288	0.0470983	2.1368	0.15794
Europe	Neonatal mortality rate (0 to 27 days) per 1000 live births) (SDG 3.2.2)	Hindex	0.0210697	0.0152616	1.38057	0.181277	2.05279	22	0.0797283	0.0378977	1.90598	0.181277
Europe	Number of deaths among adolescents 10-19 years of age	Hindex	142.592	118.217	1.20619	0.240555	15901	22	0.0620297	0.0193947	1.4549	0.240555
Europe	Prevalence of diabetes	Hindex	-0.00553383	0.00620802	-0.891401	0.38236	0.835022	22	0.034859	-0.00901109	0.794596	0.38236
Europe	Prevalence of hypertension among adults aged 30-79 years	Hindex	0.0104976	0.0131578	0.797823	0.434832	1.76482	19	0.0324152	-0.0185104	0.636521	0.434832
Europe	Prevalence of insufficient physical activity among adults aged 18+ years (crude estimate) (_)	Hindex	0.000100225	0.00207167	0.0483788	0.961871	0.13041	21	0.000111441	-0.0475023	0.00234051	0.961871
Europe	Prevalence of obesity among adults, BMI _= 30 (age-standardized estimate) (_)	Hindex	-0.0170515	0.0138474	-1.23139	0.231179	1.86257	22	0.0644794	0.0219558	1.51632	0.231179
Europe	Total NCD Deaths (in thousands)	Hindex	-2398.81	1785.78	-1.34329	0.195871	111564	18	0.0911121	0.0406183	1.80442	0.195871
Europe	Total NCD mortality rate (per 100 000 population) , age-standardized	Hindex	-1.38576	1.01467	-1.36572	0.18885	63.3903	18	0.0938926	0.0435533	1.8652	0.18885
Europe	Under-five mortality rate (per 1000 live births) (SDG 3.2.1)	Hindex	0.0502866	0.0330356	1.52219	0.142205	4.44352	22	0.095286	0.0541626	2.31708	0.142205
South-East Asia	Adult mortality rate (probability of dying between 15 and 60 years per 1000 population)	Hindex	0.14919	0.144635	1.03149	0.318656	13.8646	15	0.0662337	0.0039826	1.06398	0.318656
South-East Asia	Healthy life expectancy (HALE) at birth (years)	Hindex	-0.017726	0.0160481	-1.10455	0.286756	1.53836	15	0.0752181	0.013566	1.22004	0.286756
South-East Asia	Life expectancy at birth (years)	Hindex	-0.0199872	0.0182385	-1.09588	0.290417	1.74833	15	0.074128	0.0124032	1.20094	0.290417
South-East Asia	Mortality rate among children ages 5 to 9 years (per 1000 children aged 5)	Hindex	0.0211922	0.0179534	1.1804	0.255093	1.72446	16	0.0801077	0.0226145	1.39334	0.255093
South-East Asia	Neonatal mortality rate (0 to 27 days) per 1000 live births) (SDG 3.2.2)	Hindex	0.0650683	0.0595956	1.09183	0.291076	5.72425	16	0.0693398	0.0111735	1.1921	0.291076
South-East Asia	Number of deaths among adolescents 10-19 years of age	Hindex	763.45	697.997	1.09377	0.290249	67043.7	16	0.0695692	0.0114173	1.19634	0.290249
South-East Asia	Prevalence of diabetes	Hindex	-0.0203699	0.0232339	-0.876729	0.393607	2.23166	16	0.0458387	-0.0137964	0.768653	0.393607
South-East Asia	Prevalence of hypertension among adults aged 30-79 years	Hindex	-0.00423883	0.00364403	-1.16322	0.265646	0.343072	13	0.0942718	0.0246004	1.35309	0.265646
South-East Asia	Prevalence of insufficient physical activity among adults aged 18+ years (crude estimate) (_)	Hindex	-0.0557635	0.0567665	-0.982332	0.340558	5.45251	16	0.0568805	-0.00206448	0.964976	0.340558
South-East Asia	Prevalence of obesity among adults, BMI _= 30 (age-standardized estimate) (_)	Hindex	-0.0153263	0.0168213	-0.911125	0.375753	1.61571	16	0.0493251	-0.0100921	0.830149	0.375753
South-East Asia	Total NCD Deaths (in thousands)	Hindex	-7310.27	8663.54	-0.843796	0.414041	815640	13	0.0519248	-0.0210041	0.711992	0.414041
South-East Asia	Total NCD mortality rate (per 100 000 population) , age-standardized	Hindex	0.132186	0.288127	0.458778	0.65397	27.1261	13	0.0159326	-0.0597649	0.210477	0.65397
South-East Asia	Under-five mortality rate (per 1000 live births) (SDG 3.2.1)	Hindex	0.161666	0.138216	1.16966	0.259266	13.2758	16	0.0787715	0.0211947	1.36811	0.259266
Western Pacific	Adult mortality rate (probability of dying between 15 and 60 years per 1000 population)	Hindex	0.15866	0.1106	1.43454	0.166871	14.1587	20	0.0932954	0.0479601	2.0579	0.166871
Western Pacific	Healthy life expectancy (HALE) at birth (years)	Hindex	-0.0186854	0.0118287	-1.57966	0.12987	1.51427	20	0.110927	0.0664732	2.49534	0.12987
Western Pacific	Life expectancy at birth (years)	Hindex	-0.0226821	0.0145842	-1.55525	0.13557	1.86703	20	0.107891	0.0632858	2.41879	0.13557
Western Pacific	Mortality rate among children ages 5 to 9 years (per 1000 children aged 5)	Hindex	0.00722888	0.00349086	2.0708	0.050893	0.454165	21	0.169573	0.130029	4.28821	0.050893
Western Pacific	Neonatal mortality rate (0 to 27 days) per 1000 live births) (SDG 3.2.2)	Hindex	0.0596458	0.0308515	1.93332	0.0667918	4.01381	21	0.151094	0.11067	3.73772	0.0667918
Western Pacific	Number of deaths among adolescents 10-19 years of age	Hindex	388.277	227.041	1.71016	0.101971	29538.2	21	0.122245	0.0804466	2.92466	0.101971
Western Pacific	Prevalence of diabetes	Hindex	-0.0169325	0.0109143	-1.5514	0.135747	1.41997	21	0.102827	0.060104	2.40685	0.135747
Western Pacific	Prevalence of hypertension among adults aged 30-79 years	Hindex	-0.00920023	0.00552714	-1.66455	0.113312	0.693447	18	0.133396	0.0852518	2.77074	0.113312
Western Pacific	Prevalence of insufficient physical activity among adults aged 18+ years (crude estimate) (_)	Hindex	-0.026105	0.0161703	-1.61438	0.121372	2.10378	21	0.110404	0.0680422	2.60622	0.121372
Western Pacific	Prevalence of obesity among adults, BMI _= 30 (age-standardized estimate) (_)	Hindex	-0.0213769	0.0133197	-1.60491	0.123447	1.7329	21	0.109254	0.0668375	2.57574	0.123447
Western Pacific	Total NCD Deaths (in thousands)	Hindex	-6811.58	6873.86	-0.99094	0.33485	862409	18	0.0517313	-0.00095026	0.981962	0.33485
Western Pacific	Total NCD mortality rate (per 100 000 population) , age-standardized	Hindex	0.497932	0.428934	1.16086	0.260864	53.815	18	0.0696518	0.0179658	1.34759	0.260864
Western Pacific	Under-five mortality rate (per 1000 live births) (SDG 3.2.1)	Hindex	0.104383	0.0531648	1.96339	0.0629801	6.91679	21	0.155096	0.114862	3.85489	0.0629801
Africa	Hindex	Current health expenditure (CHE) as percentage of gross domestic product (GDP) (%)	-68.1029	50.4161	-1.35082	0.209734	30.7752	9	0.168569	0.0761873	1.8247	0.209734
Africa	Hindex	Domestic general government health expenditure (GGHE-D) per capita in US$	-1.98418	2.71338	-0.731257	0.483225	32.791	9	0.0560831	-0.0487966	0.534737	0.483225
Africa	Hindex	Gross domestic R&D expenditure on health (health GERD) as a % of gross domestic product (GDP)	-339.362	168.055	-2.01935	0.136742	7.28668	3	0.576138	0.434851	4.07778	0.136742
Africa	Hindex	Gross domestic R&D expenditure on health (health GERD) as a % of total GERD	-2.5094	1.19999	-2.09119	0.127632	7.13927	3	0.593115	0.457487	4.37309	0.127632
Africa	Hindex	Health researchers (in full-time equivalent) per million inhabitants, by WHO Region	1.01592	1.03912	0.977676	0.383592	9.08314	4	0.192873	-0.00890847	0.955851	0.383592
Africa	Hindex	No. of grants by recipient's WHO region and income group	-0.02264	0.0226634	-0.998967	0.374345	35.4672	4	0.199669	-0.000413287	0.997934	0.374345
Africa	Hindex	Official development assistance (ODA) for medical research and basic health sectors per capita, by recipient country	31.3744	34.6295	0.906003	0.406475	33.3985	5	0.141018	-0.0307789	0.820841	0.406475
Africa	Hindex	Out-of-pocket expenditure (OOP) per capita in US$	0.0298767	6.21407	0.00480791	0.996269	33.7511	9	2.56844e-06	-0.111108	2.3116e-05	0.996269
Africa	Hindex	UHC Service Coverage sub-index on noncommunicable diseases	19.9987	15.1269	1.32207	0.317093	39.9386	2	0.466362	0.199543	1.74786	0.317093
Africa	Hindex	UHC Service Coverage sub-index on service capacity an access	-8.86962	19.1132	-0.464057	0.688218	51.9474	2	0.0972078	-0.354188	0.215349	0.688218
Americas	Hindex	Current health expenditure (CHE) as percentage of gross domestic product (GDP) (%)	-19.6987	8.69792	-2.26476	0.0342306	23.7509	21	0.196299	0.158028	5.12913	0.0342306
Americas	Hindex	Domestic general government health expenditure (GGHE-D) per capita in US$	-0.0601438	0.0317255	-1.89576	0.0718387	24.481	21	0.146129	0.105469	3.59389	0.0718387
Americas	Hindex	Gross domestic R&D expenditure on health (health GERD) as a % of gross domestic product (GDP)	-1909.16	1410.34	-1.35369	0.24727	19.9452	4	0.314186	0.142733	1.83249	0.24727
Americas	Hindex	Gross domestic R&D expenditure on health (health GERD) as a % of total GERD	-6.43714	10.5919	-0.607744	0.576171	23.0439	4	0.0845326	-0.144334	0.369353	0.576171
Americas	Hindex	Health researchers (in full-time equivalent) per million inhabitants, by WHO Region	0.621899	5.11617	0.121556	0.909113	20.9753	4	0.00368034	-0.2454	0.0147757	0.909113
Americas	Hindex	No. of grants by recipient's WHO region and income group	0.000169768	0.00255717	0.0663892	0.949641	21.2188	5	0.000880728	-0.198943	0.00440752	0.949641
Americas	Hindex	Official development assistance (ODA) for medical research and basic health sectors per capita, by recipient country	4.93451	10.3875	0.475043	0.651555	19.5147	6	0.0362476	-0.124378	0.225666	0.651555
Americas	Hindex	Out-of-pocket expenditure (OOP) per capita in US$	-0.169559	0.101483	-1.67081	0.109596	24.8903	21	0.117336	0.0753046	2.79162	0.109596
Americas	Hindex	UHC Service Coverage sub-index on noncommunicable diseases	-4.57473	2.12631	-2.15149	0.0840867	20.4145	5	0.48073	0.376876	4.6289	0.0840867
Americas	Hindex	UHC Service Coverage sub-index on service capacity an access	-0.56948	2.5835	-0.22043	0.834254	28.1931	5	0.00962434	-0.188451	0.0485893	0.834254
Eastern Mediterranean	Hindex	Current health expenditure (CHE) as percentage of gross domestic product (GDP) (%)	-9.95371	10.0264	-0.992749	0.336578	16.1615	15	0.0616526	-0.000903929	0.98555	0.336578
Eastern Mediterranean	Hindex	Domestic general government health expenditure (GGHE-D) per capita in US$	-0.134238	0.0531831	-2.52407	0.0233674	13.9777	15	0.298113	0.25132	6.37095	0.0233674
Eastern Mediterranean	Hindex	Gross domestic R&D expenditure on health (health GERD) as a % of gross domestic product (GDP)	NA	NA	NA	NA	13.0242	5	0	0	NA	NA
Eastern Mediterranean	Hindex	Gross domestic R&D expenditure on health (health GERD) as a % of total GERD	-1.29878	5.86085	-0.221603	0.835477	14.473	4	0.0121281	-0.23484	0.0491079	0.835477
Eastern Mediterranean	Hindex	Health researchers (in full-time equivalent) per million inhabitants, by WHO Region	-0.215706	1.10249	-0.195653	0.854419	15.351	4	0.00947929	-0.238151	0.03828	0.854419
Eastern Mediterranean	Hindex	No. of grants by recipient's WHO region and income group	0.284685	0.158997	1.7905	0.133379	10.8275	5	0.390682	0.268819	3.2059	0.133379
Eastern Mediterranean	Hindex	Official development assistance (ODA) for medical research and basic health sectors per capita, by recipient country	-6.29682	7.35436	-0.856203	0.424754	12.0542	6	0.108878	-0.0396425	0.733084	0.424754
Eastern Mediterranean	Hindex	Out-of-pocket expenditure (OOP) per capita in US$	-0.254007	0.345779	-0.734594	0.473915	16.3918	15	0.034726	-0.0296256	0.539629	0.473915
Eastern Mediterranean	Hindex	UHC Service Coverage sub-index on noncommunicable diseases	-15.6248	8.76323	-1.78299	0.172598	14.5831	3	0.514489	0.352652	3.17906	0.172598
Eastern Mediterranean	Hindex	UHC Service Coverage sub-index on service capacity an access	-4.75317	1.89297	-2.51096	0.0868644	11.8838	3	0.677589	0.570119	6.30491	0.0868644
Europe	Hindex	Current health expenditure (CHE) as percentage of gross domestic product (GDP) (%)	6.07905	5.01269	1.21273	0.238699	13.2795	21	0.0654505	0.0209481	1.47072	0.238699
Europe	Hindex	Domestic general government health expenditure (GGHE-D) per capita in US$	0.00695649	0.00660455	1.05329	0.304178	13.3876	21	0.0501785	0.00494885	1.10942	0.304178
Europe	Hindex	Gross domestic R&D expenditure on health (health GERD) as a % of gross domestic product (GDP)	NA	NA	NA	NA	5.74837	5	0	0	NA	NA
Europe	Hindex	Gross domestic R&D expenditure on health (health GERD) as a % of total GERD	0.494186	1.09695	0.45051	0.675682	6.26978	4	0.0482896	-0.189638	0.202959	0.675682
Europe	Hindex	Health researchers (in full-time equivalent) per million inhabitants, by WHO Region	-0.143153	0.0975309	-1.46777	0.216077	4.94692	4	0.350052	0.187565	2.15434	0.216077
Europe	Hindex	No. of grants by recipient's WHO region and income group	0.00130731	0.0019839	0.658962	0.539053	6.61963	5	0.0799065	-0.104112	0.43423	0.539053
Europe	Hindex	Official development assistance (ODA) for medical research and basic health sectors per capita, by recipient country	-5.64281	5.93659	-0.950513	0.378552	5.87839	6	0.130873	-0.013982	0.903475	0.378552
Europe	Hindex	Out-of-pocket expenditure (OOP) per capita in US$	0.0298328	0.0299609	0.995725	0.33072	13.4234	21	0.0450842	-0.000387966	0.991468	0.33072
Europe	Hindex	UHC Service Coverage sub-index on noncommunicable diseases	1.60405	1.1753	1.3648	0.230525	10.9792	5	0.271421	0.125705	1.86268	0.230525
Europe	Hindex	UHC Service Coverage sub-index on service capacity an access	0.55312	2.94948	0.187531	0.858617	12.8177	5	0.00698445	-0.191619	0.0351679	0.858617
South-East Asia	Hindex	Current health expenditure (CHE) as percentage of gross domestic product (GDP) (%)	-8.01618	10.1634	-0.788734	0.441798	23.5593	16	0.0374262	-0.0227347	0.622102	0.441798
South-East Asia	Hindex	Domestic general government health expenditure (GGHE-D) per capita in US$	-0.137275	0.146352	-0.93798	0.362199	23.3787	16	0.0521219	-0.00712051	0.879807	0.362199
South-East Asia	Hindex	Gross domestic R&D expenditure on health (health GERD) as a % of gross domestic product (GDP)	3281.9	1286.01	2.552	0.0631715	24.0591	4	0.619507	0.524384	6.51269	0.0631715
South-East Asia	Hindex	Gross domestic R&D expenditure on health (health GERD) as a % of total GERD	-10.6241	8.03487	-1.32225	0.256624	32.5361	4	0.304148	0.130185	1.74835	0.256624
South-East Asia	Hindex	Health researchers (in full-time equivalent) per million inhabitants, by WHO Region	1.07418	1.55842	0.689278	0.528549	34.4935	4	0.106166	-0.117292	0.475105	0.528549
South-East Asia	Hindex	No. of grants by recipient's WHO region and income group	0.129823	0.0290309	4.4719	0.00656768	15.3779	5	0.799983	0.75998	19.9979	0.00656768
South-East Asia	Hindex	Official development assistance (ODA) for medical research and basic health sectors per capita, by recipient country	-85.9478	46.4752	-1.84933	0.113896	25.5439	6	0.363058	0.256901	3.42001	0.113896
South-East Asia	Hindex	Out-of-pocket expenditure (OOP) per capita in US$	-1.35002	0.793646	-1.70104	0.108286	22.0977	16	0.153149	0.100221	2.89353	0.108286
South-East Asia	Hindex	UHC Service Coverage sub-index on noncommunicable diseases	1.68663	2.10969	0.799468	0.468802	25.356	4	0.137773	-0.0777837	0.63915	0.468802
South-East Asia	Hindex	UHC Service Coverage sub-index on service capacity an access	4.01795	2.2382	1.79517	0.147063	20.3213	4	0.446185	0.307731	3.22263	0.147063
Western Pacific	Hindex	Current health expenditure (CHE) as percentage of gross domestic product (GDP) (%)	-13.1291	7.02298	-1.86945	0.0755694	26.2871	21	0.142677	0.101852	3.49485	0.0755694
Western Pacific	Hindex	Domestic general government health expenditure (GGHE-D) per capita in US$	-0.0466648	0.0278137	-1.67776	0.108216	26.6598	21	0.118198	0.0762077	2.81488	0.108216
Western Pacific	Hindex	Gross domestic R&D expenditure on health (health GERD) as a % of gross domestic product (GDP)	74.9781	29.8963	2.50794	0.0662026	11.7429	4	0.611264	0.514081	6.28977	0.0662026
Western Pacific	Hindex	Gross domestic R&D expenditure on health (health GERD) as a % of total GERD	6.39707	2.28984	2.79367	0.0491276	10.9636	4	0.661149	0.576436	7.8046	0.0491276
Western Pacific	Hindex	Health researchers (in full-time equivalent) per million inhabitants, by WHO Region	-1.47347	0.219768	-6.70465	0.00257534	5.20268	4	0.918288	0.89786	44.9523	0.00257534
Western Pacific	Hindex	No. of grants by recipient's WHO region and income group	0.022092	0.00803653	2.74894	0.0403608	11.5384	5	0.601806	0.522167	7.55669	0.0403608
Western Pacific	Hindex	Official development assistance (ODA) for medical research and basic health sectors per capita, by recipient country	-56.6727	37.9953	-1.49157	0.186409	14.2571	6	0.270498	0.148914	2.22478	0.186409
Western Pacific	Hindex	Out-of-pocket expenditure (OOP) per capita in US$	-0.213245	0.137629	-1.54942	0.13622	26.8947	21	0.102592	0.0598579	2.40072	0.13622
Western Pacific	Hindex	UHC Service Coverage sub-index on noncommunicable diseases	-12.0135	5.56859	-2.15737	0.0834643	29.4317	5	0.482092	0.378511	4.65423	0.0834643
Western Pacific	Hindex	UHC Service Coverage sub-index on service capacity an access	-1.87608	7.66615	-0.244722	0.816397	40.654	5	0.011836	-0.185797	0.0598891	0.816397

## Sheet: Letters
Indicator	Letter
Adult mortality rate (probability of dying between 15 and 60 years per 1000 population)	A
Current health expenditure (CHE) as percentage of gross domestic product (GDP) (%)	B*
Domestic general government health expenditure (GGHE-D) per capita in US$	C*
Gross domestic R&D expenditure on health (health GERD) as a % of gross domestic product (GDP)	D*
Gross domestic R&D expenditure on health (health GERD) as a % of total GERD	E*
Health researchers (in full-time equivalent) per million inhabitants, by WHO Region	F
Healthy life expectancy (HALE) at birth (years)	G
Life expectancy at birth (years)	H
Mortality rate among children ages 5 to 9 years (per 1000 children aged 5)	I
Neonatal mortality rate (0 to 27 days) per 1000 live births) (SDG 3.2.2)	J
No. of grants by recipient's WHO region and income group	K*
Number of deaths among adolescents 10-19 years of age	L
Official development assistance (ODA) for medical research and basic health sectors per capita, by recipient country	M*
Out-of-pocket expenditure (OOP) per capita in US$	N*
Prevalence of diabetes	O
Prevalence of hypertension among adults aged 30-79 years	P
Prevalence of insufficient physical activity among adults aged 18+ years (crude estimate) (_)	Q
Prevalence of obesity among adults, BMI = 30 (age-standardized estimate) ()	R
Total NCD Deaths (in thousands)	S
Total NCD mortality rate (per 100 000 population) , age-standardized	T
UHC Service Coverage sub-index on noncommunicable diseases	U*
UHC Service Coverage sub-index on service capacity an access	V*
Under-five mortality rate (per 1000 live births) (SDG 3.2.1)	W
* Used as independant variables in the model.
