# Supplementary material for: Research on medical errors exhibits diverse associations with global indicators of science, development, and health across geographic regions: A scientometrics study
Source: Medicine (Baltimore). 2025 Jul 18;104(29):e42985. doi: 10.1097/MD.0000000000042985 (PMC12282701; doi:10.1097/MD.0000000000042985)
Supplement: Supplementary file 3 [file medi-104-e42985-s003.xlsx]

## Sheet: publications
Letter	Indicator	Coefficient (95% CI)	Weight
A	Adult mortality rate (probability of dying between 15 and 60 years per 1000 population)	-1.21 (-2, -0.42)	88.59
I	Mortality rate among children ages 5 to 9 years (per 1000 children aged 5)	-0.04 (-0.07, -0.01)	216237
J	Neonatal mortality rate (0 to 27 days) per 1000 live births) (SDG 3.2.2)	-0.29 (-0.47, -0.11)	5945.92
L	Number of deaths among adolescents 10-19 years of age	-862.54 (-2618.86, 893.78)	0
S	Total NCD Deaths (in thousands)	66095.67 (5482.21, 126709.14)	0
T	Total NCD mortality rate (per 100 000 population) , age-standardized	-4.44 (-7.27, -1.61)	9.67
W	Under-five mortality rate (per 1000 live births) (SDG 3.2.1)	-0.61 (-0.99, -0.23)	1096.51
O	Prevalence of diabetes	0.15 (0.05, 0.25)	18599.7
P	Prevalence of hypertension among adults aged 30-79 years	-0.02 (-0.08, 0.05)	130489
Q	Prevalence of insufficient physical activity among adults aged 18+ years (crude estimate) (_)	0.12 (-0.06, 0.3)	166459
R	Prevalence of obesity among adults, BMI = 30 (age-standardized estimate) ()	0.22 (0.11, 0.32)	5499.14
G	Healthy life expectancy (HALE) at birth (years)	0.12 (0.04, 0.2)	12856.5
H	Life expectancy at birth (years)	0.15 (0.05, 0.25)	8419.11
B*	Current health expenditure (CHE) as percentage of gross domestic product (GDP) (%)	5.55 (-1, 12.1)	1.48
C*	Domestic general government health expenditure (GGHE-D) per capita in US$	0.03 (0, 0.06)	169820
D*	Gross domestic R&D expenditure on health (health GERD) as a % of gross domestic product (GDP)	-5 (-35.63, 25.62)	0.01
E*	Gross domestic R&D expenditure on health (health GERD) as a % of total GERD	-0.13 (-0.69, 0.43)	12.3
F*	Health researchers (in full-time equivalent) per million inhabitants, by WHO Region	0.04 (-0.1, 0.17)	280.9
K*	No. of grants by recipient's WHO region and income group	0 (0, 0)	1.32379e+06
M*	Official development assistance (ODA) for medical research and basic health sectors per capita, by recipient country	0.42 (-7.79, 8.63)	0.52
N*	Out-of-pocket expenditure (OOP) per capita in US$	0.09 (0.03, 0.15)	6829.67
U*	UHC Service Coverage sub-index on noncommunicable diseases	2.38 (0.2, 4.55)	28.48
V*	UHC Service Coverage sub-index on service capacity an access	0.48 (-1.04, 2)	34.79
* Used as independant variables in the model.

## Sheet: citations
Letter	Indicator	Coefficient (95% CI)	Weight
A	Adult mortality rate (probability of dying between 15 and 60 years per 1000 population)	0 (-0.01, 0)	537930
I	Mortality rate among children ages 5 to 9 years (per 1000 children aged 5)	0 (0, 0)	6.36217e+08
J	Neonatal mortality rate (0 to 27 days) per 1000 live births) (SDG 3.2.2)	0 (0, 0)	1.26782e+07
L	Number of deaths among adolescents 10-19 years of age	1.24 (-0.31, 2.79)	1.6
S	Total NCD Deaths (in thousands)	814.78 (-632.81, 2262.36)	0
T	Total NCD mortality rate (per 100 000 population) , age-standardized	-0.06 (-0.19, 0.07)	79866.4
W	Under-five mortality rate (per 1000 live births) (SDG 3.2.1)	0 (0, 0)	2.18196e+06
O	Prevalence of diabetes	0 (0, 0)	3.82148e+07
P	Prevalence of hypertension among adults aged 30-79 years	0 (0, 0)	1.44624e+08
Q	Prevalence of insufficient physical activity among adults aged 18+ years (crude estimate) (_)	0 (0, 0)	4.27956e+08
R	Prevalence of obesity among adults, BMI = 30 (age-standardized estimate) ()	0 (0, 0)	4.74046e+06
G	Healthy life expectancy (HALE) at birth (years)	0 (0, 0)	8.21897e+07
H	Life expectancy at birth (years)	0 (0, 0.01)	5.46172e+07
B*	Current health expenditure (CHE) as percentage of gross domestic product (GDP) (%)	-297.15 (-907.78, 313.49)	0
C*	Domestic general government health expenditure (GGHE-D) per capita in US$	-1.25 (-3.49, 0.99)	101.81
D*	Gross domestic R&D expenditure on health (health GERD) as a % of gross domestic product (GDP)	797.44 (-10.41, 1605.29)	0
E*	Gross domestic R&D expenditure on health (health GERD) as a % of total GERD	7.93 (-11.44, 27.3)	0.14
F*	Health researchers (in full-time equivalent) per million inhabitants, by WHO Region	-4.44 (-9.81, 0.94)	2.41
K*	No. of grants by recipient's WHO region and income group	0.03 (-0.06, 0.12)	10379.8
M*	Official development assistance (ODA) for medical research and basic health sectors per capita, by recipient country	-138.56 (-290.32, 13.21)	0.01
N*	Out-of-pocket expenditure (OOP) per capita in US$	-3.73 (-9.59, 2.13)	4.2
U*	UHC Service Coverage sub-index on noncommunicable diseases	1.82 (-3.31, 6.95)	0.15
V*	UHC Service Coverage sub-index on service capacity an access	-24.03 (-90.94, 42.88)	0.14
* Used as independant variables in the model.

## Sheet: Hindex
Letter	Indicator	Coefficient (95% CI)	Weight
A	Adult mortality rate (probability of dying between 15 and 60 years per 1000 population)	0.07 (-0.06, 0.2)	374.9
I	Mortality rate among children ages 5 to 9 years (per 1000 children aged 5)	0 (0, 0.01)	561532
J	Neonatal mortality rate (0 to 27 days) per 1000 live births) (SDG 3.2.2)	0.02 (-0.01, 0.05)	16816.4
L	Number of deaths among adolescents 10-19 years of age	-16.55 (-129.11, 96)	0
S	Total NCD Deaths (in thousands)	-2243.94 (-4664.32, 176.44)	0
T	Total NCD mortality rate (per 100 000 population) , age-standardized	0.21 (-0.03, 0.46)	63.42
W	Under-five mortality rate (per 1000 live births) (SDG 3.2.1)	0.06 (-0.01, 0.13)	2640.77
O	Prevalence of diabetes	-0.01 (-0.01, 0)	84191.1
P	Prevalence of hypertension among adults aged 30-79 years	0 (0, 0.01)	283935
Q	Prevalence of insufficient physical activity among adults aged 18+ years (crude estimate) (_)	-0.01 (-0.03, 0.01)	272337
R	Prevalence of obesity among adults, BMI = 30 (age-standardized estimate) ()	-0.01 (-0.03, 0)	25941.8
G	Healthy life expectancy (HALE) at birth (years)	-0.01 (-0.02, 0)	48925.7
H	Life expectancy at birth (years)	-0.01 (-0.02, 0)	32832.8
B*	Current health expenditure (CHE) as percentage of gross domestic product (GDP) (%)	-8.32 (-18.56, 1.91)	0.09
C*	Domestic general government health expenditure (GGHE-D) per capita in US$	-0.05 (-0.1, 0)	25611.8
D*	Gross domestic R&D expenditure on health (health GERD) as a % of gross domestic product (GDP)	182.39 (-1339.04, 1703.83)	0
E*	Gross domestic R&D expenditure on health (health GERD) as a % of total GERD	-0.01 (-4, 3.99)	1.77
F*	Health researchers (in full-time equivalent) per million inhabitants, by WHO Region	-0.32 (-1.29, 0.65)	128.03
K*	No. of grants by recipient's WHO region and income group	0.03 (-0.02, 0.07)	425657
M*	Official development assistance (ODA) for medical research and basic health sectors per capita, by recipient country	-4.88 (-13.01, 3.25)	0.06
N*	Out-of-pocket expenditure (OOP) per capita in US$	-0.11 (-0.27, 0.06)	1273.89
U*	UHC Service Coverage sub-index on noncommunicable diseases	-2.29 (-7.34, 2.76)	1.22
V*	UHC Service Coverage sub-index on service capacity an access	-0.51 (-4.16, 3.14)	0.76
* Used as independant variables in the model.

## Sheet: Letters
Indicator	Letter
Adult mortality rate (probability of dying between 15 and 60 years per 1000 population)	A
Current health expenditure (CHE) as percentage of gross domestic product (GDP) (%)	B*
Domestic general government health expenditure (GGHE-D) per capita in US$	C*
Gross domestic R&D expenditure on health (health GERD) as a % of gross domestic product (GDP)	D*
Gross domestic R&D expenditure on health (health GERD) as a % of total GERD	E*
Health researchers (in full-time equivalent) per million inhabitants, by WHO Region	F*
Healthy life expectancy (HALE) at birth (years)	G
Life expectancy at birth (years)	H
Mortality rate among children ages 5 to 9 years (per 1000 children aged 5)	I
Neonatal mortality rate (0 to 27 days) per 1000 live births) (SDG 3.2.2)	J
No. of grants by recipient's WHO region and income group	K*
Number of deaths among adolescents 10-19 years of age	L
Official development assistance (ODA) for medical research and basic health sectors per capita, by recipient country	M*
Out-of-pocket expenditure (OOP) per capita in US$	N*
Prevalence of diabetes	O
Prevalence of hypertension among adults aged 30-79 years	P
Prevalence of insufficient physical activity among adults aged 18+ years (crude estimate) (_)	Q
Prevalence of obesity among adults, BMI = 30 (age-standardized estimate) ()	R
Total NCD Deaths (in thousands)	S
Total NCD mortality rate (per 100 000 population) , age-standardized	T
UHC Service Coverage sub-index on noncommunicable diseases	U*
UHC Service Coverage sub-index on service capacity an access	V*
Under-five mortality rate (per 1000 live births) (SDG 3.2.1)	W
* Used as independant variables in the model.
